# Supplementary material for: Epidemiology and Treatment of Distal Radius Fractures in Finland—A Nationwide Register Study
Source: J Clin Med. 2022 May 18;11(10):2851. doi: 10.3390/jcm11102851 (PMC9143261; doi:10.3390/jcm11102851)
Supplement: Supplementary file 1 [file jcm-11-02851-s001.zip]

Archive with 1 entries (1 files):
- jcm-1653341-supplementary.pdf
